# Supplementary material for: E2F/Dp inactivation in fat body cells triggers systemic metabolic changes
Source: eLife. 2021 Jul 12;10:e67753. doi: 10.7554/eLife.67753 (PMC8298092; doi:10.7554/eLife.67753)
Supplement: Figure 6—source data 4. [file elife-67753-fig6-data4.txt]

macro "mac agg" {dir = getDirectory("/Users/mpzappia/Desktop/210117/")
list = getFileList(dir)
for (i=0	i<list.length	i++) {
open(dir+list[i])
T=getTitle
setAutoThreshold("Default dark")
//run("Threshold...")
setOption("BlackBackground", false)
waitForUser(" ")
run("Convert to Mask")
run("Fill Holes")
run("Watershed")
run("Analyze Particles...", "size=1-1000 circularity=0.1-1.00 show=Outlines summarize")
waitForUser(" ")
selectWindow("Summary")
saveAs("Results", dir+T+ ".csv")
close()
run("Close All")
}
